# Supplementary material for: Linc-RAM promotes muscle cell differentiation via regulating glycogen phosphorylase activity
Source: Cell Regen. 2022 Mar 7;11:8. doi: 10.1186/s13619-022-00109-8 (PMC8901937; doi:10.1186/s13619-022-00109-8)
Supplement: Supplementary file 3 — Additional file 3: Supplementary Table 1. Data from mass spectrum analysis. [file 13619_2022_109_MOESM3_ESM.xls]

## Sheet: Supplementary table1
Supplementary Table1: Data from mass spectrum analysis
Accession	Name	Species	Peptides(95%)
tr|Q9Z1R9|Q9Z1R9_MOUSE	MCG124046 OS=Mus musculus GN=Prss1 PE=2 SV=1	MOUSE	14
tr|A2A513|A2A513_MOUSE	Keratin, type I cytoskeletal 10 OS=Mus musculus GN=Krt10 PE=3 SV=1	MOUSE	4
sp|P02535|K1C10_MOUSE	Keratin, type I cytoskeletal 10 OS=Mus musculus GN=Krt10 PE=1 SV=3	MOUSE	4
sp|P02535-2|K1C10_MOUSE	Isoform 2 of Keratin, type I cytoskeletal 10 OS=Mus musculus GN=Krt10	MOUSE	4
sp|P02535-3|K1C10_MOUSE	Isoform 3 of Keratin, type I cytoskeletal 10 OS=Mus musculus GN=Krt10	MOUSE	4
sp|Q3TTY5|K22E_MOUSE	Keratin, type II cytoskeletal 2 epidermal OS=Mus musculus GN=Krt2 PE=1 SV=1	MOUSE	5
sp|Q6NXH9|K2C73_MOUSE	Keratin, type II cytoskeletal 73 OS=Mus musculus GN=Krt73 PE=1 SV=1	MOUSE	3
tr|Q9CPN9|Q9CPN9_MOUSE	Protein 2210010C04Rik OS=Mus musculus GN=2210010C04Rik PE=2 SV=1	MOUSE	3
sp|Q922U2|K2C5_MOUSE	Keratin, type II cytoskeletal 5 OS=Mus musculus GN=Krt5 PE=1 SV=1	MOUSE	3
tr|Q3UV11|Q3UV11_MOUSE	Keratin, type II cytoskeletal 6B OS=Mus musculus GN=Krt6b PE=2 SV=1	MOUSE	3
sp|Q9Z331|K2C6B_MOUSE	Keratin, type II cytoskeletal 6B OS=Mus musculus GN=Krt6b PE=2 SV=3	MOUSE	3
sp|P50446|K2C6A_MOUSE	Keratin, type II cytoskeletal 6A OS=Mus musculus GN=Krt6a PE=2 SV=3	MOUSE	3
sp|Q8BGZ7|K2C75_MOUSE	Keratin, type II cytoskeletal 75 OS=Mus musculus GN=Krt75 PE=1 SV=1	MOUSE	2
tr|Q6IFZ8|Q6IFZ8_MOUSE	MCG1050941 OS=Mus musculus GN=Gm5414 PE=2 SV=1	MOUSE	1
sp|P04104|K2C1_MOUSE	Keratin, type II cytoskeletal 1 OS=Mus musculus GN=Krt1 PE=1 SV=4	MOUSE	4
sp|Q61781|K1C14_MOUSE	Keratin, type I cytoskeletal 14 OS=Mus musculus GN=Krt14 PE=1 SV=2	MOUSE	2
sp|Q9QWL7|K1C17_MOUSE	Keratin, type I cytoskeletal 17 OS=Mus musculus GN=Krt17 PE=1 SV=3	MOUSE	1
sp|Q9Z2K1|K1C16_MOUSE	Keratin, type I cytoskeletal 16 OS=Mus musculus GN=Krt16 PE=1 SV=3	MOUSE	2
sp|P11679|K2C8_MOUSE	Keratin, type II cytoskeletal 8 OS=Mus musculus GN=Krt8 PE=1 SV=4	MOUSE	2
sp|Q8VDD5|MYH9_MOUSE	Myosin-9 OS=Mus musculus GN=Myh9 PE=1 SV=4	MOUSE	1
sp|E9Q5F9|SETD2_MOUSE	Histone-lysine N-methyltransferase SETD2 OS=Mus musculus GN=Setd2 PE=1 SV=1	MOUSE	1
sp|E9Q5F9-2|SETD2_MOUSE	Isoform 2 of Histone-lysine N-methyltransferase SETD2 OS=Mus musculus GN=Setd2	MOUSE	1
tr|G3UZ69|G3UZ69_MOUSE	Histone-lysine N-methyltransferase SETD2 (Fragment) OS=Mus musculus GN=Setd2 PE=1 SV=1	MOUSE	1
sp|Q58A65|JIP4_MOUSE	C-Jun-amino-terminal kinase-interacting protein 4 OS=Mus musculus GN=Spag9 PE=1 SV=2	MOUSE	1
sp|Q58A65-5|JIP4_MOUSE	Isoform 5 of C-Jun-amino-terminal kinase-interacting protein 4 OS=Mus musculus GN=Spag9	MOUSE	1
sp|Q58A65-2|JIP4_MOUSE	Isoform 2 of C-Jun-amino-terminal kinase-interacting protein 4 OS=Mus musculus GN=Spag9	MOUSE	1
tr|F8WH31|F8WH31_MOUSE	C-Jun-amino-terminal kinase-interacting protein 4 OS=Mus musculus GN=Spag9 PE=1 SV=2	MOUSE	1
tr|E9PUD1|E9PUD1_MOUSE	C-Jun-amino-terminal kinase-interacting protein 4 OS=Mus musculus GN=Spag9 PE=1 SV=1	MOUSE	1
sp|Q58A65-6|JIP4_MOUSE	Isoform 6 of C-Jun-amino-terminal kinase-interacting protein 4 OS=Mus musculus GN=Spag9	MOUSE	1
sp|Q58A65-4|JIP4_MOUSE	Isoform 4 of C-Jun-amino-terminal kinase-interacting protein 4 OS=Mus musculus GN=Spag9	MOUSE	1
sp|Q58A65-3|JIP4_MOUSE	Isoform 3 of C-Jun-amino-terminal kinase-interacting protein 4 OS=Mus musculus GN=Spag9	MOUSE	1
tr|Z4YMB8|Z4YMB8_MOUSE	C-Jun-amino-terminal kinase-interacting protein 4 (Fragment) OS=Mus musculus GN=Spag9 PE=1 SV=1	MOUSE	1
tr|F6SH61|F6SH61_MOUSE	C-Jun-amino-terminal kinase-interacting protein 4 (Fragment) OS=Mus musculus GN=Spag9 PE=1 SV=1	MOUSE	1
tr|Q3UEJ6|Q3UEJ6_MOUSE	Alpha-1,4 glucan phosphorylase OS=Mus musculus GN=Pygl PE=1 SV=1	MOUSE	1
sp|Q9ET01|PYGL_MOUSE	Glycogen phosphorylase, liver form OS=Mus musculus GN=Pygl PE=1 SV=4	MOUSE	1
sp|Q8CI94|PYGB_MOUSE	Glycogen phosphorylase, brain form OS=Mus musculus GN=Pygb PE=1 SV=3	MOUSE	1
sp|Q9WUB3|PYGM_MOUSE	Glycogen phosphorylase, muscle form OS=Mus musculus GN=Pygm PE=1 SV=3	MOUSE	1
tr|E9PUM3|E9PUM3_MOUSE	Alpha-1,4 glucan phosphorylase OS=Mus musculus GN=Pygm PE=1 SV=1	MOUSE	1
tr|G5E8P0|G5E8P0_MOUSE	MCG6795 OS=Mus musculus GN=Tubgcp6 PE=4 SV=1	MOUSE	1
tr|E9Q6P4|E9Q6P4_MOUSE	Protein Tubgcp6 OS=Mus musculus GN=Tubgcp6 PE=4 SV=1	MOUSE	1
RRRRRsp|Q9WTP3|SPDEF_MOUSE	REVERSED SAM pointed domain-containing Ets transcription factor OS=Mus musculus GN=Spdef PE=2 SV=1	MOUSE	1
tr|E9Q3M9|E9Q3M9_MOUSE	Protein 2010300C02Rik OS=Mus musculus GN=2010300C02Rik PE=1 SV=1	MOUSE	1
sp|P68134|ACTS_MOUSE	Actin, alpha skeletal muscle OS=Mus musculus GN=Acta1 PE=1 SV=1	MOUSE	1
sp|P68033|ACTC_MOUSE	Actin, alpha cardiac muscle 1 OS=Mus musculus GN=Actc1 PE=1 SV=1	MOUSE	1
sp|P63268|ACTH_MOUSE	Actin, gamma-enteric smooth muscle OS=Mus musculus GN=Actg2 PE=1 SV=1	MOUSE	1
sp|P63260|ACTG_MOUSE	Actin, cytoplasmic 2 OS=Mus musculus GN=Actg1 PE=1 SV=1	MOUSE	1
sp|P62737|ACTA_MOUSE	Actin, aortic smooth muscle OS=Mus musculus GN=Acta2 PE=1 SV=1	MOUSE	1
sp|P60710|ACTB_MOUSE	Actin, cytoplasmic 1 OS=Mus musculus GN=Actb PE=1 SV=1	MOUSE	1
tr|E9Q1F2|E9Q1F2_MOUSE	Actin, cytoplasmic 1 OS=Mus musculus GN=Actb PE=3 SV=1	MOUSE	1
tr|B1ATY1|B1ATY1_MOUSE	Actin, cytoplasmic 2 OS=Mus musculus GN=Actg1 PE=3 SV=1	MOUSE	1
sp|Q8BFZ3|ACTBL_MOUSE	Beta-actin-like protein 2 OS=Mus musculus GN=Actbl2 PE=1 SV=1	MOUSE	1
sp|Q9CZV8|FXL20_MOUSE	F-box/LRR-repeat protein 20 OS=Mus musculus GN=Fbxl20 PE=1 SV=3	MOUSE	1
sp|Q9CZV8-4|FXL20_MOUSE	Isoform 2 of F-box/LRR-repeat protein 20 OS=Mus musculus GN=Fbxl20	MOUSE	1
sp|Q9CZV8-3|FXL20_MOUSE	Isoform 3 of F-box/LRR-repeat protein 20 OS=Mus musculus GN=Fbxl20	MOUSE	1
sp|Q3UV17|K22O_MOUSE	Keratin, type II cytoskeletal 2 oral OS=Mus musculus GN=Krt76 PE=2 SV=1	MOUSE	1
tr|Q5SVG5|Q5SVG5_MOUSE	AP-1 complex subunit beta-1 OS=Mus musculus GN=Ap1b1 PE=1 SV=1	MOUSE	1
tr|Q5SVG4|Q5SVG4_MOUSE	AP-1 complex subunit beta-1 OS=Mus musculus GN=Ap1b1 PE=1 SV=1	MOUSE	1
sp|O35643|AP1B1_MOUSE	AP-1 complex subunit beta-1 OS=Mus musculus GN=Ap1b1 PE=2 SV=2	MOUSE	1
tr|A2A9R3|A2A9R3_MOUSE	Expressed sequence CN716893 OS=Mus musculus GN=Mageb4 PE=2 SV=1	MOUSE	1
sp|Q924X2|CPT1B_MOUSE	Carnitine O-palmitoyltransferase 1, muscle isoform OS=Mus musculus GN=Cpt1b PE=2 SV=1	MOUSE	1
sp|Q8VED5|K2C79_MOUSE	Keratin, type II cytoskeletal 79 OS=Mus musculus GN=Krt79 PE=2 SV=2	MOUSE	2
