# Supplementary material for: Linc-RAM promotes muscle cell differentiation via regulating glycogen phosphorylase activity
Source: Cell Regen. 2022 Mar 7;11:8. doi: 10.1186/s13619-022-00109-8 (PMC8901937; doi:10.1186/s13619-022-00109-8)
Supplement: Supplementary file 4 — Additional file 4: Supplementary Table 2. All primers and sgRNA sequences used in the study. [file 13619_2022_109_MOESM4_ESM.xlsx]

## Sheet: Supplementary Table 2
Supplementary Table 2: All primers and sgRNA sequences used in the study
The guide RNAs (sgRNAs) targeting PYGM gene
Guide #1	ATCAGCGTTCGTGGCTTAGC
Guide #6	GGGACCACCTCGTGGGACGC
Guide #27	CGTAGTAATGCTGCTGTGTG
PCR Genotyping Primer Pairs
Surveyor primer F1	CACCGGGCCGAACTGGACAGATGA
Surveyor primer R1	TCATCTGTCCAGTTCGGCCCCAAA
Surveyor primer F1	CACCGGGACCACCTCGTGGGACGC
Surveyor primer R1	GCGTCCCACGAGGTGGTCCCCAAA
Real-time RT-qPCR primers
GAPDH-F	AATGTGTCCGTCGTGGATCTG
GAPDH-R	TAGCCCAAGATGCCCTTCAGT
Linc-RAM-F	GGCGGCCATTCCCAGGACTTTG
Linc-RAM-R	ATCTTCCAGGCTCTGGGGCGAAG
Neat1-F	GGGAAGGGTGACATTGAAAA
Neat1-R	CTCCCCAGCTTCACTTCTTG
MHC-F	GCAAGATTGAGGACGAGCAG
MHC-R	CTCTCGCTGATCTCCTCCAG
MyoG-F	CCATTCACATAAGGCTAACAC
MyoG-R	CCCTTCCCTGCCTGTTCC
